# Supplementary material for: The Impact of Oral Antibiotics Prior to Cancer Diagnosis on Overall Patient Survival: Findings from an English Population-Based Cohort Study
Source: Curr Oncol. 2023 Sep 15;30(9):8434–43. doi: 10.3390/curroncol30090614 (PMC10528751; doi:10.3390/curroncol30090614)
Supplement: Supplementary file 1 [file curroncol-30-00614-s001.zip]

Archive with 1 entries (1 files):
- curroncol-2557950-supplementary.pdf
